# Supplementary material for: Legume Fingerprinting through Lipid Composition: Utilizing GC/MS with Multivariate Statistics
Source: Foods. 2023 Dec 9;12(24):4420. doi: 10.3390/foods12244420 (PMC10742467; doi:10.3390/foods12244420)
Supplement: Supplementary file 1 [file foods-12-04420-s001.zip]

Archive with 1 entries (1 files):
- foods-2735659-supplementary.pdf
